# Supplementary material for: Flavonoid-Conjugated Gadolinium Complexes as Anti-Inflammatory Theranostic Agents
Source: Antioxidants (Basel). 2022 Dec 15;11(12):2470. doi: 10.3390/antiox11122470 (PMC9774776; doi:10.3390/antiox11122470)
Supplement: Supplementary file 1 [file antioxidants-11-02470-s001.zip]

Archive with 1 entries (1 files):
- antioxidants-2060379-supplementary.pdf
